# Supplementary material for: HPV-Related Oral Lesions: YouTube Videos Suitability for Preventive Interventions including Mass-Reach Health Communication and Promotion of HPV Vaccination
Source: Int J Environ Res Public Health. 2023 May 27;20(11):5972. doi: 10.3390/ijerph20115972 (PMC10252756; doi:10.3390/ijerph20115972)
Supplement: Supplementary file 1 [file ijerph-20-05972-s001.zip]

Archive with 1 entries (1 files):
- ijerph-2264891-supplementary.pdf
